# Supplementary material for: Reliable, Fast and Stable Contrast Response Function Estimation
Source: Vision (Basel). 2022 Oct 17;6(4):62. doi: 10.3390/vision6040062 (PMC9589942; doi:10.3390/vision6040062)
Supplement: Supplementary file 1 [file vision-06-00062-s001.zip]

Archive with 1 entries (1 files):
- vision-1772911-supplementary.pdf
